# Supplementary material for: Uncovering the chiral bias of meteoritic isovaline through asymmetric photochemistry
Source: Nat Commun. 2023 Jun 8;14:3381. doi: 10.1038/s41467-023-39177-y (PMC10250315; doi:10.1038/s41467-023-39177-y)
Supplement: Supplementary file 4 — Supplementary Data File 1 [file 41467_2023_39177_MOESM4_ESM.xlsx]

## Sheet: Feuil1
Equilibrium structures of L-isovaline conformers optimized with Gaussian 16 Rev. C.01. using the B3P86 hybrid functional with the 6-311+G(d,p) basis set.
Cartesian coordinates (x, y, z) are given in Å.
	conformer Ia			conformer IIa			conformer IIb			conformer IIc
H	1.246	-2.048	0.207	1.515	-1.834	0.458	-2.952	-0.731	-1.264	-3.237	-1.010	-0.936
H	2.340	-0.898	0.992	2.316	-0.518	1.332	-2.661	-0.537	0.463	-2.812	0.668	-0.614
H	0.984	-0.420	-1.726	1.297	-0.383	-1.571	-1.690	1.368	-0.823	-0.913	-0.702	-1.646
H	-0.769	1.337	-1.882	-0.694	1.031	-2.085	0.431	0.997	2.223	0.452	0.860	2.118
C	-0.485	1.688	-0.889	-0.556	1.521	-1.121	-0.429	0.795	1.577	-0.301	0.223	1.647
H	-0.293	1.594	1.653	0.848	0.852	1.731	0.310	2.295	-0.854	-0.547	1.586	-1.296
N	0.471	1.088	1.252	0.052	1.170	1.217	0.878	1.616	-0.389	-0.142	1.577	-0.382
O	-1.510	-0.868	1.167	-0.996	-1.487	-0.936	0.558	-1.758	0.696	1.581	-1.532	0.021
C	-1.021	-0.520	0.122	-0.918	-0.675	-0.054	0.843	-0.767	0.079	1.305	-0.371	-0.124
O	-1.402	-1.054	-1.058	-1.671	-0.711	1.043	1.876	-0.708	-0.762	2.196	0.553	-0.479
C	0.070	0.546	-0.034	0.042	0.538	-0.114	0.022	0.541	0.144	-0.114	0.195	0.129
H	0.731	0.339	1.862	0.098	2.164	1.113	1.372	2.053	0.363	-0.688	2.148	0.231
H	0.281	2.460	-0.984	0.116	2.375	-1.257	-0.941	-0.077	1.983	-0.199	-0.783	2.055
H	-1.366	2.138	-0.421	-1.527	1.891	-0.782	-1.101	1.657	1.615	-1.290	0.609	1.909
C	1.292	-0.079	-0.734	1.425	0.070	-0.585	-1.174	0.399	-0.821	-1.128	-0.724	-0.570
C	1.945	-1.225	0.027	2.114	-0.928	0.337	-2.172	-0.704	-0.500	-2.590	-0.367	-0.335
H	2.784	-1.631	-0.542	3.079	-1.225	-0.078	-1.694	-1.684	-0.464	-2.881	-0.502	0.709
H	2.014	0.731	-0.873	2.052	0.960	-0.718	-0.776	0.256	-1.833	-0.925	-1.748	-0.248
H	1.250	1.702	1.127	-0.783	0.924	1.709	1.534	1.230	-1.038	0.791	1.934	-0.427
