# Supplementary material for: Uncovering the chiral bias of meteoritic isovaline through asymmetric photochemistry
Source: Nat Commun. 2023 Jun 8;14:3381. doi: 10.1038/s41467-023-39177-y (PMC10250315; doi:10.1038/s41467-023-39177-y)
Supplement: Supplementary file 5 — Source Data [file 41467_2023_39177_MOESM5_ESM.xlsx]

## Sheet: Figure_2
L-Isovaline					D-Isovaline
Wavelnegth / nm	Normalized absorbance	Normalized CD / mdeg	g		Wavelnegth / nm	Normalized absorbance	Normalized CD / mdeg	g
330	0.000374922	-0.20817	-0.0168345		330	0.000883863	0.00208466	7.15111e-05
329	0.000330639	-0.218941	-0.0200769		329	0.000939813	-0.0284153	-0.000916715
328	0.000371126	-0.237369	-0.0193922		328	0.000908029	-0.094582	-0.00315814
327	0.000353931	-0.175192	-0.0150078		327	0.000884025	-0.0152388	-0.000522646
326	0.000287233	-0.148372	-0.0156617		326	0.000916147	0.00402911	0.000133342
325	0.00031798	-0.141348	-0.0134776		325	0.000892605	0.0265827	0.000902947
324	0.000267473	-0.121485	-0.013771		324	0.000801239	0.0279296	0.00105688
323	0.000265704	-0.134594	-0.0153586		323	0.000784682	0.0318967	0.00123247
322	0.000238512	-0.157212	-0.0199847		322	0.00079466	0.0216676	0.000826711
321	0.00020752	-0.174905	-0.0255543		321	0.0007946	0.0240457	0.000917511
320	0.000206064	-0.159847	-0.0235194		320	0.000799145	0.0559873	0.00212416
319	0.000201797	-0.152637	-0.0229335		319	0.000858625	0.0371338	0.00131126
318	0.000173859	-0.148649	-0.0259231		318	0.000735128	0.0142104	0.000586091
317	0.000214274	-0.163593	-0.0231482		317	0.000868375	0.00275302	9.61225e-05
316	0.000144661	-0.169849	-0.0355987		316	0.000854235	-0.00611188	-0.00021693
315	0.000122434	-0.161617	-0.0400227		315	0.000804225	0.0278432	0.0010497
314	0.000197596	-0.151295	-0.023215		314	0.000773888	0.0497467	0.00194899
313	0.000144848	-0.135971	-0.0284613		313	0.000748335	0.0560344	0.00227029
312	0.000111392	-0.145572	-0.0396229		312	0.000876741	0.0333769	0.00115424
311	9.09154e-05	-0.152528	-0.0508667		311	0.000772997	0.0376814	0.00147799
310	0.000139341	-0.140628	-0.0305995		310	0.000759695	0.0252546	0.00100792
309	0.000105952	-0.140375	-0.04017		309	0.000816668	0.0272389	0.00101127
308	0.000133249	-0.127705	-0.0290579		308	0.000823495	0.013704	0.000504557
307	0.000119072	-0.122089	-0.0310878		307	0.000822046	0.0281658	0.00103884
306	7.77001e-05	-0.108212	-0.0422255		306	0.000825341	0.0431614	0.00158557
305	0.000154741	-0.112195	-0.0219833		305	0.000819935	0.0354318	0.0013102
304	0.000193674	-0.123777	-0.0193773		304	0.000832171	0.04255	0.00155028
303	0.0001472	-0.137678	-0.0283583		303	0.000871924	0.0301692	0.00104908
302	0.000165153	-0.134361	-0.0246665		302	0.000928991	0.011501	0.000375359
301	0.000163344	-0.14598	-0.0270965		301	0.000998473	0.0157489	0.000478231
300	0.000233276	-0.127469	-0.0165675		300	0.000998751	0.00902535	0.000273987
299	0.00030624	-0.135182	-0.0133838		299	0.00106245	0.0210974	0.000602062
298	0.000247854	-0.150563	-0.0184181		298	0.00105799	0.0216792	0.000621276
297	0.000312781	-0.15465	-0.014991		297	0.00117225	0.0229312	0.000593102
296	0.000354075	-0.123951	-0.0106139		296	0.00114717	-0.00230294	-6.08661e-05
295	0.000447279	-0.0877654	-0.00594933		295	0.00129295	0.0286092	0.000670884
294	0.000395252	-0.036278	-0.00278287		294	0.0012997	0.0435777	0.00101658
293	0.000424709	-0.0309802	-0.00221165		293	0.00132757	0.0485298	0.00110834
292	0.000483356	-0.033409	-0.00209565		292	0.00146868	0.0465611	0.000961209
291	0.000461521	-0.042103	-0.00276595		291	0.00143199	0.0532572	0.00112761
290	0.000134219	-0.0264446	-0.00597376		290	0.00110708	0.0170518	0.000466995
289	0.000621808	-0.0403738	-0.00196864		289	0.00164365	0.017437	0.000321652
288	0.00070474	-0.0748353	-0.00321959		288	0.00172496	0.00772499	0.000135782
287	0.000784024	-0.0939447	-0.003633		287	0.00177949	0.00758407	0.00012922
286	0.000755416	-0.0977734	-0.00392426		286	0.00183202	0.0124359	0.000205812
285	0.000811223	-0.105645	-0.00394848		285	0.00190922	0.0323481	0.000513707
284	0.000788609	-0.0706064	-0.0027146		284	0.00181967	0.0269093	0.000448365
283	0.000616597	-0.0563329	-0.00277003		283	0.00174138	0.023598	0.000410871
282	0.00106957	-0.0528225	-0.00149738		282	0.00214491	0.0215266	0.000304291
281	0.00114398	-0.0360711	-0.000956011		281	0.00217577	0.0311878	0.000434606
280	0.00116062	-0.0215374	-0.000562635		280	0.00227818	0.0227525	0.000302806
279	0.00122143	-0.0362389	-0.000899558		279	0.00234917	0.0289662	0.000373852
278	0.00126096	-0.0258263	-0.000620986		278	0.00244352	0.0213484	0.000264895
277	0.000987565	-0.0366677	-0.00112575		277	0.00208632	0.0442142	0.000642545
276	0.00147921	-0.0427856	-0.00087698		276	0.00265018	0.0438175	0.000501297
275	0.00150454	-0.0288266	-0.000580915		275	0.00282006	0.0518642	0.000557612
274	0.00162398	-0.0206561	-0.000385647		274	0.00288153	0.045613	0.000479942
273	0.00177637	-0.0296799	-0.000506584		273	0.00310984	0.0342585	0.000334005
272	0.00187817	-0.0153608	-0.000247971		272	0.00322168	0.0267191	0.000251456
271	0.00155758	-0.0114098	-0.000222102		271	0.00294853	0.040916	0.000420737
270	0.0020401	-0.0112462	-0.000167139		270	0.00358806	0.0437042	0.000369306
269	0.00221676	-0.000209946	-2.87153e-06		269	0.00360972	0.0588563	0.000494359
268	0.00226256	0.00722929	9.68764e-05		268	0.00379175	0.0502555	0.000401852
267	0.00239374	-0.0218289	-0.00027649		267	0.00392246	0.0473321	0.000365865
266	0.00236677	-0.0290499	-0.000372144		266	0.00401212	0.0718131	0.000542691
265	0.00217835	-0.029693	-0.000413286		265	0.00378076	0.0965046	0.000773912
264	0.00265982	-0.0170793	-0.000194689		264	0.00421204	0.0887044	0.000638521
263	0.00276198	-0.0218923	-0.000240322		263	0.00436969	0.072	0.00049958
262	0.00284201	-0.00316452	-3.37603e-05		262	0.00449013	0.0834469	0.000563474
261	0.00291245	0.0033367	3.47362e-05		261	0.00454435	0.0452266	0.000301748
260	0.00283227	0.0164554	0.000176156		260	0.00457435	0.0991964	0.000657491
259	0.00310463	0.0102445	0.000100047		259	0.00495179	0.0978478	0.000599117
258	0.0032878	0.0170423	0.000157162		258	0.0051369	0.123276	0.000727614
257	0.00335934	0.0202878	0.000183107		257	0.00529265	0.123585	0.000707971
256	0.0035053	0.0258045	0.0002232		256	0.00548919	0.123585	0.000682621
255	0.0035633	0.0114858	9.77312e-05		255	0.00556584	0.0816593	0.000444834
254	0.00382459	0.00759086	6.01768e-05		254	0.0059387	0.0963681	0.000492
253	0.00389339	-0.00858005	-6.68168e-05		253	0.00598495	0.108005	0.000547152
252	0.00408302	-0.0121239	-9.00297e-05		252	0.00625884	0.118245	0.000572814
251	0.00421084	0.0103178	7.42918e-05		251	0.0063971	0.142171	0.000673832
250	0.00425544	0.0100842	7.18485e-05		250	0.00657012	0.14798	0.000682893
249	0.00444984	0.0169671	0.000115608		249	0.00671343	0.131163	0.000592366
248	0.00466209	0.0418721	0.000272312		248	0.00697624	0.121019	0.000525963
247	0.00473795	0.0632032	0.000404456		247	0.00715464	0.112784	0.000477951
246	0.00491424	0.0850046	0.000524456		246	0.00744084	0.111527	0.000454444
245	0.00505165	0.104972	0.000630035		245	0.00758538	0.146616	0.000586041
244	0.00529535	0.0810744	0.000464207		244	0.00788517	0.154398	0.000593681
243	0.00550327	0.0687342	0.000378682		243	0.00812314	0.171231	0.000639119
242	0.00575041	0.0639957	0.000337423		242	0.008402	0.156139	0.000563446
241	0.00584011	0.0761887	0.000395542		241	0.00858722	0.17272	0.000609837
240	0.00608349	0.0887834	0.000442488		240	0.00878986	0.162173	0.000559397
239	0.00627598	0.107629	0.000519963		239	0.00913501	0.187427	0.000622078
238	0.00650731	0.0997647	0.000464834		238	0.009438	0.172438	0.000553958
237	0.00675744	0.0910407	0.000408485		237	0.00965291	0.187162	0.000587872
236	0.006978	0.0900112	0.0003911		236	0.00986528	0.19643	0.000603699
235	0.00718354	0.0717376	0.000302783		235	0.0101821	0.220681	0.00065713
234	0.00745479	0.0691465	0.000281228		234	0.0104214	0.219836	0.000639583
233	0.00766403	0.0753762	0.000298195		233	0.0107048	0.245882	0.000696421
232	0.00793445	0.0707512	0.000270358		232	0.0110373	0.248994	0.000683991
231	0.00822068	0.0528265	0.000194835		231	0.0114092	0.269677	0.000716656
230	0.00847871	0.0356481	0.000127476		230	0.011767	0.26026	0.000670601
229	0.00873734	0.0178167	6.18258e-05		229	0.0121985	0.277599	0.000689979
228	0.00906514	0.0166617	5.57273e-05		228	0.0125437	0.269743	0.000652001
227	0.00936337	0.0247413	8.01149e-05		227	0.0129342	0.273668	0.000641514
226	0.00969755	0.0523428	0.000163651		226	0.0134165	0.278748	0.000629937
225	0.0100372	0.0646734	0.000195361		225	0.0138206	0.303896	0.000666687
224	0.0103905	0.0614461	0.0001793		224	0.0143794	0.308749	0.000651011
223	0.0108091	0.0453337	0.000127161		223	0.0148909	0.323519	0.000658722
222	0.0111148	0.00911899	2.48753e-05		222	0.0154529	0.330464	0.000648392
221	0.0115679	-0.00824506	-2.16103e-05		221	0.0159848	0.332774	0.000631195
220	0.0120144	-0.022214	-5.60594e-05		220	0.0166261	0.368018	0.00067112
219	0.0125036	-0.0198239	-4.80701e-05		219	0.0174065	0.4264	0.000742726
218	0.0130098	-0.015987	-3.72582e-05		218	0.0181047	0.478916	0.00080203
217	0.0135128	-0.037697	-8.45833e-05		217	0.0189147	0.509116	0.000816093
216	0.0139829	-0.0547006	-0.000118609		216	0.0196616	0.518322	0.000799288
215	0.0145908	-0.0765011	-0.000158968		215	0.0204846	0.53	0.000784462
214	0.0151325	-0.0824299	-0.000165157		214	0.0212648	0.534017	0.000761406
213	0.0156966	-0.0957323	-0.000184917		213	0.0222175	0.523783	0.000714792
212	0.0161829	-0.100452	-0.000188202		212	0.0230303	0.537207	0.000707237
211	0.0167735	-0.126249	-0.000228205		211	0.0238004	0.55174	0.000702866
210	0.017339	-0.127996	-0.000223817		210	0.0246712	0.572022	0.000702985
209	0.0178965	-0.135534	-0.000229617		209	0.0255086	0.59331	0.000705209
208	0.0184585	-0.128382	-0.000210877		208	0.0263114	0.599217	0.000690498
207	0.0190387	-0.114233	-0.000181918		207	0.0269684	0.610917	0.000686831
206	0.0195176	-0.0994588	-0.000154504		206	0.0278228	0.602043	0.00065607
205	0.0200039	-0.0934892	-0.0001417		205	0.0286056	0.601018	0.00063703
204	0.0205225	-0.0745902	-0.000110198		204	0.0292482	0.5907	0.000612337
203	0.0210101	-0.052098	-7.51823e-05		203	0.0299356	0.564594	0.000571836
202	0.0214712	-0.0405798	-5.73029e-05		202	0.0307385	0.564044	0.000556358
201	0.0221098	-0.0419017	-5.74605e-05		201	0.0314897	0.533574	0.000513746
200	0.0227067	-0.0303101	-4.04722e-05		200	0.0322469	0.515235	0.000484439
199	0.0234234	-0.00539517	-6.98358e-06		199	0.0331516	0.471616	0.000431328
198	0.0242884	0.054386	6.78909e-05		198	0.0341139	0.396171	0.000352107
197	0.0252885	0.132928	0.000159373		197	0.0352611	0.272601	0.000234398
196	0.0265584	0.245103	0.000279814		196	0.0366071	0.114549	9.48746e-05
195	0.0281331	0.420952	0.000453668		195	0.0382256	-0.107221	-8.50451e-05
194	0.030046	0.639379	0.0006452		194	0.040252	-0.376097	-0.000283293
193	0.0324377	0.958583	0.000895989		193	0.0427442	-0.721129	-0.000511515
192	0.0352557	1.40854	0.00121133		192	0.0456173	-1.19806	-0.000796293
191	0.0386481	1.94968	0.00152953		191	0.0489422	-1.76407	-0.00109283
190	0.0425997	2.60373	0.00185316		190	0.0527977	-2.37491	-0.00136381
189	0.0473322	3.33824	0.00213837		189	0.0573068	-3.03934	-0.00160804
188	0.0524736	4.10036	0.00236921		188	0.0622605	-3.63629	-0.0017708
187	0.0581529	4.80124	0.00250325		187	0.0677443	-4.13141	-0.00184905
186	0.0645011	5.36422	0.00252152		186	0.073479	-4.39514	-0.00181356
185	0.0710125	5.61946	0.00239929		185	0.0795861	-4.30958	-0.0016418
184	0.0779153	5.47674	0.00213119		184	0.085922	-3.79848	-0.00134038
183	0.0849441	4.84789	0.00173038		183	0.092365	-2.80305	-0.000920124
182	0.0919306	3.64282	0.00120144		182	0.0984491	-1.27785	-0.000393541
181	0.0989806	1.85636	0.000568636		181	0.104813	0.713501	0.000206397
180	0.105928	-0.462244	-0.000132307		180	0.110835	3.06351	0.000838041
179	0.112683	-3.21061	-0.000863881		179	0.116676	5.68883	0.00147831
178	0.119167	-6.19144	-0.00157528		178	0.12237	8.39287	0.0020795
177	0.125515	-9.21734	-0.00222655		177	0.127835	10.9363	0.00259385
176	0.131342	-12.0279	-0.00277656		176	0.132807	13.17	0.00300668
175	0.136663	-14.4131	-0.00319766		175	0.137277	14.8668	0.00328356
174	0.141578	-16.1456	-0.00345765		174	0.141511	15.8568	0.00339742
173	0.145756	-17.0474	-0.00354613		173	0.144858	16.0945	0.00336868
172	0.149206	-17.0508	-0.00346481		172	0.147852	15.5242	0.0031835
171	0.151989	-16.181	-0.00322788		171	0.149962	14.2047	0.00287194
170	0.153918	-14.5308	-0.00286236		170	0.151648	12.3339	0.00246597
169	0.155211	-12.319	-0.00240644		169	0.152592	10.0956	0.00200595
168	0.155724	-9.74538	-0.00189743		168	0.152833	7.66975	0.00152155
167	0.15551	-7.06279	-0.00137702		167	0.152722	5.25194	0.00104266
166	0.154767	-4.4156	-0.000865038		166	0.152065	2.95836	0.000589855
165	0.153531	-1.90247	-0.000375702		165	0.150869	0.867697	0.000174378
164	0.151886	0.370865	7.40321e-05		164	0.149618	-0.969417	-0.000196449
163	0.149971	2.39106	0.000483399		163	0.148198	-2.5647	-0.000524708
162	0.147757	4.15969	0.000853564		162	0.146469	-3.92861	-0.000813238
161	0.145389	5.63262	0.00117463		161	0.144619	-5.05488	-0.00105976
160	0.143191	6.81625	0.00144329		160	0.143054	-5.88196	-0.00124665
159	0.140709	7.61725	0.00164135		159	0.141365	-6.36139	-0.00136437
158	0.138602	7.92346	0.00173327		158	0.139958	-6.43192	-0.00139337
157	0.136759	7.73511	0.00171488		157	0.138816	-6.07501	-0.00132687
156	0.135372	7.00907	0.00156984		156	0.138024	-5.28722	-0.00116144
155	0.134477	5.78612	0.00130456		155	0.13777	-4.11237	-0.000905023
154	0.134142	4.19948	0.000949194		154	0.137779	-2.58679	-0.000569246
153	0.133936	2.28104	0.000516367		153	0.138113	-0.829546	-0.000182108
152	0.134361	0.11855	2.67515e-05		152	0.139339	1.05571	0.000229718
151	0.135607	-2.12587	-0.000475309		151	0.141025	2.9689	0.000638297
150	0.137168	-4.37197	-0.000966377		150	0.142962	4.89081	0.00103725
149	0.13958	-6.57325	-0.00142785		149	0.145743	6.72636	0.00139931
148	0.14225	-8.61476	-0.00183618		148	0.148821	8.33658	0.00169842
147	0.145614	-10.4348	-0.00217272		147	0.152281	9.77846	0.00194692
146	0.149421	-12.036	-0.00244227		146	0.15542	10.9253	0.00213133
145	0.147468	-13.3299	-0.00274063		145	0.154775	11.8286	0.00231715
144	0.159624	-14.3197	-0.00271994		144	0.165402	12.5182	0.00229468
143	0.164672	-15.0508	-0.00277117		143	0.170639	12.9281	0.00229711
142	0.168827	-15.4682	-0.00277793		142	0.173841	12.9963	0.00226668
141	0.191927	-15.6256	-0.00246844		141	0.188496	13.0587	0.00210049
140	0.186392	-15.4949	-0.00252049		140	0.190588	12.6925	0.00201919
139	0.194449	-15.1851	-0.00236775		139	0.196433	12.0413	0.00185857
138	0.219141	-14.7416	-0.00203959		138	0.217729	10.9923	0.00153071
137	0.213967	-13.9707	-0.00197968		137	0.214076	10.7806	0.00152686
136	0.224787	-13.147	-0.00177328

## Sheet: Figure_4b
Solid phase			Liquid phase			Gas phase
Wavelnegth / nm	%ee		Wavelnegth / nm	%ee		Wavelnegth / nm	%ee
330	-7.7396		235	0.751024		280	-0.525517
329	-9.22373		234	0.579906		279	0.321448
328	-8.91059		233	0.520717		278	-0.425313
327	-6.90217		232	0.355889		277	-0.684235
326	-7.20204		231	0.362836		276	-0.185655
325	-6.2		230	0.397882		275	0.366241
324	-6.33465		229	0.227532		274	0.591053
323	-7.06306		228	0.102075		273	0.271709
322	-9.18161		227	0.0502763		272	-0.0245158
321	-11.7229		226	0.050295		271	-0.0898437
320	-10.7958		225	0.0876902		270	0.0744693
319	-10.5285		224	0.129129		269	0.181094
318	-11.8908		223	0.141153		268	0.0904639
317	-10.6264		222	0.162217		267	-0.00466991
316	-16.2718		221	0.183127		266	-0.0808379
315	-18.258		220	0.207624		265	-0.0951831
314	-10.6569		219	0.204721		264	-0.14782
313	-13.0444		218	0.222436		263	-0.412307
312	-18.079		217	0.245453		262	-0.738863
311	-23.0716		216	0.266684		261	-0.705357
310	-14.0139		215	0.297221		260	-0.275297
309	-18.3239		214	0.321599		259	0.0370818
308	-13.3151		213	0.338071		258	0.118705
307	-14.235		212	0.34791		257	-0.0495733
306	-19.2425		211	0.355533		256	0.115319
305	-10.0948		210	0.362756		255	0.173157
304	-8.90377		209	0.371551		254	0.705789
303	-12.9976		208	0.370093		253	0.99624
302	-11.3186		207	0.375276		252	0.812938
301	-12.4244		206	0.381501		251	0.103256
300	-7.61725		205	0.387707		250	-0.154788
299	-6.15695		204	0.388065		249	-0.0765553
298	-8.46484		203	0.387259		248	0.14551
297	-6.89446		202	0.380729		247	0.330006
296	-4.88465		201	0.374997		246	0.769372
295	-2.73919		200	0.369082		245	0.608946
294	-1.28151		199	0.36131		244	0.453643
293	-1.01848		198	0.354072		243	0.434297
292	-0.965062		197	0.345232		242	0.556188
291	-1.27372		196	0.332535		241	0.620916
290	-2.75044		195	0.316241		240	0.64073
289	-0.906575		194	0.294031		239	0.588491
288	-1.4826		193	0.268397		238	0.486969
287	-1.67293		192	0.249308		237	0.290767
286	-1.80702		191	0.222983		236	0.279596
285	-1.81818		190	0.198589		235	0.325857
284	-1.25007		189	0.174979		234	0.373664
283	-1.2756		188	0.154703		233	0.352336
282	-0.689561		187	0.137427		232	0.434761
281	-0.440258		186	0.124531		231	0.366758
280	-0.259103		185	0.11612		230	0.32617
279	-0.41426		184	0.108743		229	0.243991
278	-0.285974		183	0.103037		228	0.241764
277	-0.518423		182	0.100039		227	0.247779
276	-0.403863		181	0.0954384		226	0.24886
275	-0.267521		180	0.0945845		225	0.207935
274	-0.177597		179	0.0842991		224	0.187856
273	-0.23329					223	0.129961
272	-0.114195					222	0.0948984
271	-0.102282					221	0.0743009
270	-0.0769705					220	0.0223601
269	-0.00132245					219	-0.019275
268	0.0446132					218	-0.053342
267	-0.127328					217	-0.0668179
266	-0.171379					216	-0.0819473
265	-0.190325					215	-0.131625
264	-0.0896577					214	-0.178429
263	-0.110672					213	-0.221926
262	-0.0155473					212	-0.265181
261	0.0159966					211	-0.283085
260	0.0811228					210	-0.295287
259	0.0460733					209	-0.301431
258	0.0723757					208	-0.3321
257	0.0843238					207	-0.349039
256	0.102787					206	-0.356914
255	0.0450068					205	-0.337269
254	0.0277124					204	-0.362175
253	-0.0307704					203	-0.382557
252	-0.0414603					202	-0.372909
251	0.0342126					201	-0.347196
250	0.0330874					200	-0.366684
249	0.0532394					199	-0.349103
248	0.125404					198	-0.31076
247	0.186259					197	-0.277813
246	0.241521					196	-0.271891
245	0.290141					195	-0.243153
244	0.213775					194	-0.208634
243	0.174389					193	-0.190204
242	0.155389					192	-0.157226
241	0.182154					191	-0.105253
240	0.203773					190	-0.0602631
239	0.239451					189	-0.0219201
238	0.214064					188	0.0121613
237	0.188114					187	0.0341957
236	0.180108					186	0.0529939
235	0.139437					185	0.0659194
234	0.12951					184	0.0777279
233	0.137324					183	0.0922934
232	0.124504					182	0.106442
231	0.0897248					181	0.11368
230	0.0587048					180	0.11793
229	0.0284718					179	0.122382
228	0.0256633					178	0.121168
227	0.0368942					177	0.118149
226	0.075364					176	0.109248
225	0.089967					175	0.0931436
224	0.0825707					174	0.0746736
223	0.0585598					173	0.0582907
222	0.0114554					172	0.0391882
221	-0.00995198					171	0.0162675
220	-0.0258164					170	-0.00466816
219	-0.0221372					169	-0.0241373
218	-0.0171581					168	-0.0406679
217	-0.0389521					167	-0.0555611
216	-0.0546216					166	-0.0689555
215	-0.0732076					165	-0.0766066
214	-0.0760577					164	-0.0772427
213	-0.0851575					163	-0.0699749
212	-0.0866703					162	-0.0641127
211	-0.105092					161	-0.06929
210	-0.103072					160	-0.081858
209	-0.105743					159	-0.10096
208	-0.0971125					158	-0.121242
207	-0.0837764					157	-0.138801
206	-0.0711518					156	-0.151386
205	-0.0652554					155	-0.159827
204	-0.0507481					154	-0.160134
203	-0.0346228					153	-0.149046
202	-0.026389					152	-0.130825
201	-0.0264616					151	-0.105311
200	-0.0186382					150	-0.0823126
199	-0.00321612					149	-0.0587934
198	0.0312649					148	-0.0419783
197	0.0733939					147	-0.0232889
196	0.128859					146	-0.00963336
195	0.208922					145	0.00363734
194	0.297125					144	0.0134379
193	0.412616					143	0.0259673
192	0.557834					142	0.0425642
191	0.704365					141	0.0577421
190	0.853392					140	0.0757
189	0.984731
188	1.09103
187	1.15275
186	1.16116
185	1.10488
184	0.981423
183	0.796856
182	0.553278
181	0.261866
180	-0.0609297
179	-0.397831
178	-0.725434
177	-1.02534
176	-1.27861
175	-1.4725
174	-1.59221
173	-1.63295
172	-1.59551
171	-1.48642
170	-1.31811
169	-1.10818
168	-0.873785
167	-0.634138
166	-0.398364
165	-0.173017
164	0.034093
163	0.222613
162	0.393079
161	0.540918
160	0.66465
159	0.755857
158	0.798188
157	0.789716
156	0.722927
155	0.600766
154	0.437118
153	0.237795
152	0.0123195
151	-0.218888
150	-0.445031
149	-0.657541
148	-0.845577
147	-1.00055
146	-1.12467
145	-1.26206
144	-1.25253
143	-1.27612
142	-1.27924
141	-1.13672
140	-1.16069
139	-1.09036
138	-0.939246
137	-0.911658
136	-0.816615
